# Supplementary material for: Hormonal Regulation and Stimulation Response of Jatropha curcas L. Homolog Overexpression on Tobacco Leaf Growth by Transcriptome Analysis
Source: Int J Mol Sci. 2023 Aug 24;24(17):13183. doi: 10.3390/ijms241713183 (PMC10487882; doi:10.3390/ijms241713183)
Supplement: Supplementary file 1 [file ijms-24-13183-s001.zip]

Archive with 1 entries (1 files):
- ijms-2480503-supplementary.pdf
